# Supplementary material for: Feature-rich multiplex lexical networks reveal mental strategies of early language learning
Source: Sci Rep. 2023 Jan 26;13:1474. doi: 10.1038/s41598-022-27029-6 (PMC9879964; doi:10.1038/s41598-022-27029-6)
Supplement: Supplementary file 1 — Supplementary Information 1. [file 41598_2022_27029_MOESM1_ESM.zip]

Archive with 4 entries (4 files):
- NoCoocc_Cluster_Conformity.txt
- Cluster_Conformity.txt
- Holmes_Core.txt
- Cluster_KModes.txt
