# Supplementary material for: Feature-rich multiplex lexical networks reveal mental strategies of early language learning
Source: Sci Rep. 2023 Jan 26;13:1474. doi: 10.1038/s41598-022-27029-6 (PMC9879964; doi:10.1038/s41598-022-27029-6)
Supplement: Supplementary file 1 — Supplementary Information 1. [file 41598_2022_27029_MOESM1_ESM.zip › NoCoocc_Cluster_Conformity.txt]

all
take
when
here
see
off
how
she
for
more
who
look
be
some
he
away
get
give
go
put
do
have
no
why
what
need
not
him
her
me
with
you
say
will
yes
