# Supplementary material for: Feature-rich multiplex lexical networks reveal mental strategies of early language learning
Source: Sci Rep. 2023 Jan 26;13:1474. doi: 10.1038/s41598-022-27029-6 (PMC9879964; doi:10.1038/s41598-022-27029-6)
Supplement: Supplementary file 1 — Supplementary Information 1. [file 41598_2022_27029_MOESM1_ESM.zip › Cluster_Conformity.txt]

make
good
how
go
talk
me
do
hold
hand
with
boy
some
help
for
read
away
down
off
see
why
she
put
sit
play
now
not
like
open
out
show
on
say
when
what
home
push
have
up
be
him
more
find
over
nice
toy
will
he
wait
give
look
bite
who
get
no
need
book
girl
time
yes
all
big
her
back
here
baby
take
