# Supplementary material for: Feature-rich multiplex lexical networks reveal mental strategies of early language learning
Source: Sci Rep. 2023 Jan 26;13:1474. doi: 10.1038/s41598-022-27029-6 (PMC9879964; doi:10.1038/s41598-022-27029-6)
Supplement: Supplementary file 1 — Supplementary Information 1. [file 41598_2022_27029_MOESM1_ESM.zip › Holmes_Core.txt]

couch
coat
car
banana
alligator
tray
bear
table
bread
goose
squirrel
elephant
you
spoon
frog
chair
house
cow
hammer
bunny
keys
tuna
moose
pony
peas
pencil
ant
pig
dish
ball
strawberry
broom
bat
potato
turtle
pants
garage
a
door
penguin
tractor
napkin
mouse
sofa
lion
truck
airplane
pickle
apple
sheep
boots
horse
zebra
tiger
balloon
grapes
bowl
duck
stone
dog
butterfly
giraffe
cat
pumpkin
stick
lamb
bucket
raisin
bathtub
pen
boat
carrots
be
bus
animal
beans
bench
hose
brush
tricycle
deer
comb
cup
sled
dress
plate
cheese
rooster
box
scarf
