# Supplementary material for: Feature-rich multiplex lexical networks reveal mental strategies of early language learning
Source: Sci Rep. 2023 Jan 26;13:1474. doi: 10.1038/s41598-022-27029-6 (PMC9879964; doi:10.1038/s41598-022-27029-6)
Supplement: Supplementary file 1 — Supplementary Information 1. [file 41598_2022_27029_MOESM1_ESM.zip › Cluster_KModes.txt]

ball
bowl
bus
cake
corn
dish
frog
pen
a
be
what
you
bite
eat
food
pick
red
tree
bat
bear
belt
cat
coat
comb
dog
duck
pig
tape
big
boat
box
cow
keys
bug
car
cup
rock
toy
do
get
go
have
here
little
look
me
no
on
play
put
see
with
all
boy
game
hand
hit
kick
park
snow
fork
jar
blow
high
ride
bed
soup
baby
water
door
ice
wash
school
stop
wake
make
take
good
walk
milk
time
feed
wish
chair
jump
long
home
nose
down
wet
when
fine
paper
draw
book
head
hot
meat
sun
cold
face
hard
sit
around
pool
wait
pull
try
hold
slow
back
bad
bath
hat
bird
hair
tear
feet
rain
room
fast
run
he
say
cut
meow
over
ear
hear
like
lick
mad
up
girl
swim
man
show
blue
off
wind
out
sick
gum
stay
yard
some
fix
eye
open
hide
how
now
crib
old
poor
she
buy
bump
new
fall
rip
mine
star
hurt
away
talk
for
egg
moon
dump
more
push
nail
nice
cook
full
who
sing
read
arm
leg
bring
not
yes
day
find
give
help
her
him
need
picture
why
will
cry
last
much
love
drop
toe
same
kiss
salt
flag
